# Supplementary material for: Bioadhesive 3D-Printed Skin Drug Delivery Polymeric Films: From the Drug Loading in Mesoporous Silica to the Manufacturing Process
Source: Pharmaceutics. 2022 Dec 21;15(1):20. doi: 10.3390/pharmaceutics15010020 (PMC9861290; doi:10.3390/pharmaceutics15010020)
Supplement: Supplementary file 1 [file pharmaceutics-15-00020-s001.zip]

Archive with 1 entries (1 files):
- pharmaceutics-2073210-supplementary.pdf
